# Supplementary material for: A meta-analysis of survival after minimally invasive radical hysterectomy versus abdominal radical hysterectomy in cervical cancer: center-associated factors matter
Source: Arch Gynecol Obstet. 2022 Jan 21;306(3):623–37. doi: 10.1007/s00404-021-06348-5 (PMC9411220; doi:10.1007/s00404-021-06348-5)
Supplement: Supplementary file 2 — Supplementary file2 (XLSX 23 KB) [file 404_2021_6348_MOESM2_ESM.xlsx]

## Sheet: Sheet1
First author	Year of publication		Country	Region of center	Region of journal	Number of centers	Number of centers	Time span of enrollment	Relative surgical volume	Relative MIS volume	Study Desgin	Surgical approach	Primary surgery	Cohort matching	FIGO stage	Total number of patients before matching	Number of MIS before matching	Number of ARH before matching	Total number of patinets for analysis	Number of MIS for analysis	Number of ARH for analysis	Survival outcomes	Survival estimation start point	DFS HR 95%CI	OS HR 95%CI
Gennari P	2021	After LACC	Germany	Europe	Europe	2	Poly	2010-2015	High	High	retrospective	MIS vs ARH	Upfront surgery	cohort matching	IA to IIB2	413	302	111	413	302	111	OS, DFS	Date of initial diagnosis	0.45 (0.24-0.86)	0.51 (0.23 - 1.12)
Kim S	2021	After LACC	Korea	Asia	Australia	1	Mono	2010-2019	Low	High	retrospective	MIS vs ARH	Upfront surgery	unmatched	IB1 to IIA2	148	110	38	148	110	38	OS, DFS	OS Date of initial diagnosis, DFS Date of sugery	1.07 (0.13 - 8.77)	1.90 (0.61 - 5.88)
Levine M	2021	After LACC	America	America	America	1	Mono	2007-2018	Low	Low	retrospective	MIS vs ARH	Upfront surgery	unmatched	IA1 to IB1	126	82	44	126	82	44	OS, DFS	Date of sugery	1.87 (0.65 - 6.09)	1.22 (0.31 - 5.00)
Li L	2021	After LACC	Korea	Asia	Aisa	1	Mono	2002-2018	High	High	retrospective	MIS vs ARH	Upfront surgery	unmatched	IA to IIA	562	282	280	562	282	280	OS, DFS	Date of sugery	1.29 (0.71 - 2.36)	1.19 (0.54 - 2.62)
Rodriguez J	2021	After LACC	International	Intercontinental	America	7	Poly	2006.01-2017.12	Low	Low	retrospective	LRH vs ARH	Upfront surgery	matched	IA2 IB1	1379	681	698	1379	681	698	OS, DFS	Date of sugery	1.64 (1.09 - 2.46)	2.14 (1.05 - 4.37)
Zaccarini F	2021	After LACC	France	Europe	Europe	9	Poly	1996.01-2017.12	Low	Low	retrospective	LRH vs ARH	Upfront surgery	matched	IA to IIIA	264	223	41	93	61	32	OS, DFS	Date of sugery	0.62 (0.27 - 1.39)	0.42 (0.17 - 1.08)
Bogani G	2020	After LACC	Italy	Europe	America	2	Poly	1990.01-2018.12	High	Low	retrospective	LRH vs ARH	Mixed	unmatched	IB1 to IIB	1058	235	823	105	35	70	DFS	Date of sugery	1.98 (1.32 - 2.97)	-
Brandt B	2020	After LACC	USA	America	America	1	Mono	2007.01-2017.12	Low	High	retrospective	MIS vs ARH	Upfront surgery	unmatched	IA1 with LVSI to IB1	196	117	79	196	117	79	OS, DFS	Date of sugery	1.36 (0.55 - 3.39)	0.36 (0.10 - 1.24)
Chen B	2020	After LACC	China	Asia	America	40	Poly	2004.01-2016.12	High	Low	retrospective	RRH vs ARH	Upfront surgery	matched	IA1 with LVSI to IIA2	10314	1048	9266	1758	879	879	OS, DFS	Date of sugery	1.20 (1.09 - 1.52)	1.23 (0.89 - 1.70)
Chen C	2020	After LACC	China	Asia	Aisa	37	Poly	2004-2016	Low	Low	retrospective	LRH vs ARH	Upfront surgery	matched	IB1 ≤2 cm	2597	963	1634	1852	926	926	OS, DFS	Not mentioned	1.54 (1.03 - 2.29)	1.41 (0.80 - 2.49)
Chen X	2020	After LACC	China	Asia	America	3	Poly	2010.01-2018.12	Low	Low	retrospective	LRH vs ARH	Upfront surgery	unmatched	IB1 ≤2 cm	325	129	196	325	129	196	DFS	Not mentioned	4.64 (1.26 - 17.06)	-
Chiva L	2020	After LACC	International	Europe	America	126	Poly	2013-2014	Mixed	Mixed	retrospective	MIS vs ARH	Upfront surgery	matched	IB1	693	291	402	693	291	402	OS, DFS	Date of sugery	2.07 (1.35 - 3.15)	2.45 (1.30 - 4.60)
Dai D	2020	After LACC	China	Asia	America	1	Mono	2012-2015	High	High	retrospective	LRH vs ARH	Upfront surgery	matched	IB	560	233	327	426	213	213	OS, DFS	Date of sugery	2.02 (1.02 - 4.02)	3.389 (1.23 - 9.31)
Eoh K	2020	After LACC	Korea	Asia	Europe	1	Mono	2006-2018	High	High	retrospective	RRH vs ARH	Upfront surgery	unmatched	IA to IB	310	168	142	310	168	142	DFS	OS Date of initial diagnosis, DFS Date of sugery	3.75 (0.74 - 17.28)	-
Guo C	2020	After LACC	China	Asia	America	4	Poly	2006.01-2017.12	High	High	retrospective	MIS vs ARH	Upfront surgery	matched	IA1 with LVSI to IIA1	3986	3173	813	3252	2439	813	OS, DFS	Date of initial diagnosis	1.12 (0.76 - 1.65)	1.20 (0.79 - 1.83)
He J	2020	After LACC	China	Asia	America	37	Poly	2004.01-2016.12	Low	Low	retrospective	LRH vs ARH	Upfront surgery	matched	IA1 with LVSI to IB1	8470	2925	5545	3234	1617	1617	OS, DFS	Date of initial diagnosis	1.31 (1.10 - 1.57)	1.22 (1.00 - 1.49)
Hu T	2020	After LACC	China	Asia	America	8	Poly	2013.01-2016.12	High	High	retrospective	LRH vs ARH	Upfront surgery	matched	IA2 IB1 IIA1	1065	431	634	812	406	406	OS, DFS	Date of sugery	1.65 (1.00 - 2.73)	1.60 (0.89 - 2.88)
Pedone L	2020	After LACC	Italy	Europe	America	3	Poly	2010-2016	High	High	prospective	LRH vs ARH	Upfront surgery	matched	IA1 with LVSI to IIA1	423	206	217	423	206	217	DFS	Date of sugery	tumor < 2cm 0.56 (0.265 - 1.182); tumor ≥ 2cm 2.10 (1.07 - 4.12)	-
Qin M	2020	After LACC	China	Asia	Europe	1	Mono	2000-2018	Low	High	retrospective	LRH vs ARH	Upfront surgery	unmatched	IA1 to IB1	256	172	84	256	172	84	OS, DFS	Date of initial diagnosis	0.45 (0.16 - 1.24)	0.65 (0.14 - 2.96)
Uppal S	2020	After LACC	University of Michigan	America	America	9	Poly	2010.01-2017.12	Low	Low	retrospective	MIS vs ARH	Upfront surgery	matched	IA1 with LVSI to IB1	815	560	255	815	560	255	OS, DFS	Date of sugery	1.88 (1.04 - 3.25)	1.01 (0.50 - 2.20)
Wenzel H	2020	After LACC	Netherlands	Europe	Europe	nationwide	Poly	2010-2017	Mixed	Mixed	retrospective	MIS vs ARH	Upfront surgery	matched	IA2 with LVSI, IB1 and IIA1	1109	369	740	1109	369	740	OS, DFS	Not mentioned	1.09 (0.63 - 1.92)	1.06 (0.49 - 2.33)
Yang J	2020	After LACC	America	America	America	1	Mono	2000-2017	High	Low	retrospective	RRH vs ARH	Upfront surgery	matched	IA2 to IIA	333	152	181	331	150	181	OS, DFS	Date of sugery	2.37 (1.40 - 4.02)	3.17 (1.76 - 5.70)
Yang W	2020	After LACC	China	Asia	Aisa	1	Mono	2011-2016	High	High	retrospective	LRH vs ARH	Upfront surgery	matched	IA IB1 IIA1	328	142	186	328	142	186	OS, DFS	Date of sugery	1.87 (0.97 - 3.61)	0.85 (0.35 - 2.10)
Yuce T	2020	After LACC	USA	America	America	nationwide	Poly	2010-2015	Mixed	Mixed	retrospective	MIS vs ARH	Upfront surgery	propensity score matching	IA to IB	3700	1993	1707	2289	1109	1180	OS	Not mentioned	-	1.64 (1.22 - 2.27)
Alfonzo E	2019	After LACC	Sweden	Europe	Europe	6	Poly	2011-2017	High	High	retrospective	RRH vs ARH	Upfront surgery	matched	IA1 with LVSI to IB1	864	628	236	464	232	232	OS, DFS	Not mentioned	1.12 (0.71 - 1.75)	1.03 (0.55 - 1.94)
Cusimano M	2019	After LACC	Ontario, Canada	America	America	regional	Poly	2006.07-2016.12	High	Low	retrospective	MIS vs ARH	Upfront surgery	unmatched	IA,IB,II+，unknown	958	473	485	778	391	387	OS, DFS	Date of sugery	1.97 (1.10 - 3.50)	2.20 (1.15 - 4.19)
Doo D	2019	After LACC	United States of America	America	America	1	Mono	2010-2016	Low	Low	retrospective	RRH vs ARH	Upfront surgery	unmatched	IB1	105	49	56	105	49	56	OS, DFS	Date of sugery	1.639 (0.68 - 4.00)	2.50 (0.71 - 8.33)
Gil-Moreno A	2019	After LACC	Spain	Europe	America	1	Mono	1999-2016	Low	Low	prospective	MIS vs ARH	Upfront surgery	unmatched	IA2-IB1-IIA1	188	112	76	188	112	76	OS, DFS	Date of sugery	0.65 (0.30 - 1.41)	0.46 (0.18 - 1.18)
Kanao H	2019	After LACC	Japan	Asia	Aisa	1	Mono	2014-2017	High	High	retrospective	LRH vs ARH	Upfront surgery	unmatched	IB1 to IIB	163	80	83	163	80	83	DFS	Not mentioned	0.63 (0.20 - 1.99)	-
Kim J	2019	After LACC	Korea	Asia	Aisa	nationwide	nationwide	2011.1-2014.12	Mixed	Mixed	retrospective	LRH vs ARH	Upfront surgery	matched	Not given	6337	3166	3171	6337	3166	3171	OS	Not mentioned	-	0.52 (0.43 - 0.63)
Kim S	2019	After LACC	Korea	Asia	America	2	Poly	2000-2018	Low	Low	retrospective	LRH vs ARH	Upfront surgery	matched	IB1 to IB2	565	222	343	444	222	222	OS, DFS	Date of initial diagnosis	2.88 (1.71 - 4.86)	1.63 (0.40 - 6.60)
Liu Y	2019	After LACC	China	Asia	Europe	1	Mono	2001.02-2015.11	High	High	retrospective	LRH vs ARH	Upfront surgery	unmatched	IB	406	271	135	406	271	135	OS, DFS	Not mentioned	1.25 (0.69 - 2.25)	0.67 (0.33 - 1.25)
Matanes E	2019	After LACC	France	Europe	America	1	Mono	2003-2007	High	High	retrospective	RRH vs ARH	Upfront surgery	unmatched	IA1 to IIB	98	74	24	98	74	24	OS, DFS	Not mentioned	0.36 (0.09 - 1.38)	0.98 (0.29 - 3.30)
Paik E	2019	After LACC	Republic of Korea	Asia	America	9	Poly	2000.01-2008.12	Low	Low	retrospective	LRH vs ARH	Upfront surgery	matched	IB1 to IIA1	738	133	605	476	119	357	OS, DFS	OS Date of initial diagnosis, DFS Date of sugery	2.74 (1.33 - 5.65)	0.59 (0.07 - 4.92)
Ratiu D	2019	After LACC	Germany	Europe	Europe	1	Mono	2011-2017	Low	Low	retrospective	LRH vs ARH	Mixed	unmatched	IA1 to IIB	75	34	41	75	34	41	OS, DFS	Not mentioned	0.52 (0.08 - 3.26)	1.02 (0.06 - 16.91)
Yuan Z	2019	After LACC	China	Asia	Europe	1	Mono	2012.01-2014.12	High	High	retrospective	LRH vs ARH	Upfront surgery	matched	IA2 to IIA2	261	131	130	198	99	99	OS, DFS	Date of sugery	1.52 (0.80 - 2.89)	0.94 (0.43 - 1.09)
Alexander M	2018	After LACC	USA	America	America	nationwide	Poly	2010-2013	Mixed	Mixed	retrospective	MIS vs ARH	Upfront surgery	propensity score matching	IA to IB	2674	1334	1340	2674	1334	1340	OS	Not mentioned	-	1.65 (1.22 - 2.22)
Corrado G	2018	Before	Italy	Europe	Aisa	2	Poly	2001-2016	Low	Low	retrospective	LRH vs ARH,RRH vs ARH	Upfront surgery	unmatched	IB1	392	152	240	392	152	240	OS, DFS	Date of sugery	LRH vs ARH 1.57 (0.31 - 7.99); RRH vs ARH 2.98 (0.77 - 11.57)	LRH vs ARH 2.13 (0.14 - 32.72) ); RRH vs ARH 0.71 （0.03 - 18.66）
Guo J	2018	Before	China	Asia	Europe	1	Mono	2000-2013	High	High	retrospective	LRH vs ARH	Upfront surgery	unmatched	IA1 with LVSI to IIA2	551	412	139	551	412	139	DFS	Date of sugery	0.65 (0.34 - 1.25)	-
Pedro R	2018	After LACC	worldwide	Intercontinental	America	33	Poly	2008.06-2017.06	Low	Low	prospective	MIS vs ARH	Upfront surgery	matched	IA1 with LVSI to IB1	631	319	312	631	319	312	OS, DFS	Date of randomization	3.74 (1.63 - 8.58)	6.00 (1.77 - 20.3)
Driver	2017	Before	USA	America	America	2	Poly	2000-2013	Low	Low	retrospective	MIS vs ARH	Upfront surgery	unmatched	IA to IIB	383	101	282	383	101	282	DFS	Date of initial diagnosis	0.76 (0.28 - 2.09)	-
He H	2017	Before	China	Asia	Aisa	6	Poly	2007-2014	High	High	retrospective	LRH vs ARH	Upfront surgery	unmatched	IA2 to IIA2	1863	1071	792	1863	1071	792	OS, DFS	Not mentioned	0.85 (0.52 - 1.39)	0.60 (0.35 - 1.02)
Shah C	2017	Before	USA	America	Aisa	2	Poly	2001–2012	Low	Low	retrospective	RRH vs ARH	Upfront surgery	unmatched	IA1 to IB2	311	109	202	309	107	202	OS, DFS	Date of initial diagnosis	1.60 (0.75 - 3.43)	0.88 (0.23 - 3.32)
Wallin E	2017	Before	Sweden	Europe	Europe	1	Mono	2006-2015	High	High	retrospective	RRH vs ARH	Mixed	unmatched	IA1-IB1 and IIA1	304	149	155	304	149	155	DFS	Date of sugery	2.13 (1.06 - 4.26)	-
Mendivil A	2016	Before	USA	America	Europe	1	Mono	2009-2013	Low	High	retrospective	LRH vs ARH,RRH vs ARH	Upfront surgery	unmatched	IA2 to IIB	88	49	39	88	49	39	OS, DFS	Date of sugery	LRH vs ARH 1.37 (0.18 - 10.29); RRH vs ARH 0.79 (0.20 - 3.07)	LRH vs ARH 0.67(0.01 - 36.81); RRH vs ARH 0.31 (0.02 - 6.19)
Sert B	2016	Before	USA and Norway	America	Europe	3	Poly	2005-2011	High	High	retrospective	RRH vs ARH	Upfront surgery	unmatched	IA1 to IB2+	491	259	232	491	259	232	OS, DFS	Date of sugery	2.61 (1.74 - 3.93)	1.05 (0.33 - 3.35)
Wang W	2016	Before	China	Asia	America	1	Mono	2002-2012	High	High	retrospective	LRH vs ARH	Upfront surgery	matched	IA2 to IIA2	864	381	483	406	203	203	OS, DFS	Date of sugery	0.91 (0.46 - 1.79)	0.95 (0.44 - 2.04)
Zanagnolo V	2016	Before	Spain	Europe	America	1	Mono	2006-2014	High	High	retrospective	RRH vs ARH	Upfront surgery	unmatched	IA2 to IIA2	307	203	104	307	203	104	OS, DFS	Date of sugery	0.91 (0.40 - 2.08)	1.33 (0.30 - 5.91)
Ditto A	2015	Before	Italy	Europe	Europe	1	Mono	2002-2013	Low	Low	retrospective	LRH vs ARH	Upfront surgery	matched	IA2 IB1	157	/	/	120	60	60	DFS	Date of sugery	0.42 (0.09 - 1.88)	-
Xiao M	2015	Before	China	Asia	America	1	Mono	2001-2014	Low	Low	retrospective	LRH vs ARH	Mixed	unmatched	IA2 to IIB	154	106	48	154	106	48	OS, DFS	Date of sugery	0.30 (0.02 - 3.64)	0.49 (0.06 - 3.89)
Yang L	2015	Before	China	Asia	Aisa	3	Poly	2000-2015	High	High	retrospective	LRH vs ARH	Upfront surgery	unmatched	IA2 to IIB	1529	1052	477	1529	1052	477	OS, DFS	Date of sugery	0.79 (0.50 - 1.25)	0.82 (0.49 - 1.37)
Bogani G	2014	Before	Italy	Europe	America	1	Mono	2004.05-2011.01	High	High	prospective	LRH vs ARH	Mixed	matched	IA2 to IIB	195	70	125	130	65	65	OS, DFS	Date of sugery	0.61 (0.17 - 2.14)	0.78 (0.18 - 3.26)
Toptas T	2014	Before	Turkey	Europe	America	1	Mono	2007-2010	Low	Low	retrospective	LRH vs ARH	Upfront surgery	unmatched	IA2 to IB1	68	22	46	68	22	46	OS, DFS	Date of sugery	1.18 (0.28 - 4.96)	0.22 (0.01 - 4.17)
Park J	2013	Before	Korea	Asia	America	1	Mono	1997-2011	High	Low	retrospective	LRH vs ARH	Upfront surgery	unmatched	IB2 and IIA2	303	115	188	303	115	188	OS, DFS	Date of sugery	1.12 (0.57 - 2.22)	0.90 (0.50 - 1.61)
Choi C	2012	Before	Korea	Asia	America	1	Mono	2004-2010	High	High	retrospective	LRH vs ARH	Upfront surgery	unmatched	IA1-IIA	204	105	99	204	105	99	DFS	Date of sugery	0.72 (0.13 - 3.88)	-
Nam J	2012	Before	Seoul, Korea	Asia	Europe	1	Mono	1997-2008	High	High	retrospective	LRH vs ARH	Upfront surgery	matched	IA2 to IIA2	1136	415	721	526	263	263	OS, DFS	Date of sugery	1.28 (0.62 - 2.64)	1.46 (0.62 - 3.34)
Lee E	2011	Before	Korea	Asia	Europe	1	Mono	1994-2001	Low	Low	retrospective	LRH vs ARH	Upfront surgery	matched	IA1 to IIB	72	24	48	72	24	48	DFS	Date of last therapy	1.00 (0.17 - 5.89)	-
Yang Z	2011	Before	China	Asia	Aisa	1	Mono	2002-2011	Low	High	retrospective	LRH vs ARH	Upfront surgery	unmatched	IA2 to IIA2	170	85	85	170	85	85	OS, DFS	Not mentioned	0.92 (0.02 - 54.08)	0.53 (0.01 - 45.54)
Cantrell L	2010	Before	USA	America	America	1	Mono	1995-2007	Low	Low	retrospective	RRH vs ARH	Upfront surgery	matched	IA1 to IIB	127	63	64	127	63	64	OS, DFS	Date of sugery	0.35 (0.02 - 6.98)	0.46 (0.07 - 3.00)
Malzoni M	2009	Before	Italy	Europe	America	1	Mono	1995-2007	Low	Low	retrospective	LRH vs ARH	Upfront surgery	unmatched	IA2 IB1	127	65	62	127	65	62	DFS	Date of sugery	1.27 (0.33 - 4.92)	-
Sobiczewski P	2009	Before	Poland	Europe	America	1	Mono	2001-2004	High	Low	retrospective	LRH vs ARH	Upfront surgery	unmatched	IA IB1 IIA	80	22	58	80	22	58	DFS	Not mentioned	1.15 (0.27 - 4.90)	-
